# Supplementary material for: Deaggregation and Crystallization Inhibition by Small Amount of Polymer Addition for a Co-Amorphous Curcumin-Magnolol System
Source: Pharmaceutics. 2021 Oct 18;13(10):1725. doi: 10.3390/pharmaceutics13101725 (PMC8540313; doi:10.3390/pharmaceutics13101725)
Supplement: Supplementary file 1 [file pharmaceutics-13-01725-s001.zip]

Archive with 1 entries (1 files):
- pharmaceutics-1367511-supplementary.pdf
